# Supplementary material for: Benchmarking cell-type-specific spatially variable gene detection methods
Source: Brief Bioinform. 2026 Apr 27;27(2):bbag190. doi: 10.1093/bib/bbag190 (PMC13112436; doi:10.1093/bib/bbag190)
Supplement: bbag190_Supplemental_Files [file bbag190_supplemental_files.zip]

Archive with 4 entries (4 files):
- SI_bbag190.pdf
- Table_S1_bbag190.XLSX
- Table_S2_bbag190.XLSX
- Table_S3_bbag190.XLSX
