# Supplementary material for: Benchmarking cell-type-specific spatially variable gene detection methods
Source: Brief Bioinform. 2026 Apr 27;27(2):bbag190. doi: 10.1093/bib/bbag190 (PMC13112436; doi:10.1093/bib/bbag190)
Supplement: bbag190_Supplemental_Files [file bbag190_supplemental_files.zip › Table_S1_bbag190.XLSX]

## Sheet: Sheet1
Table S1
Subtype	PatientID	Gender	Age	Height (cm)	Weight (kg)	Smoking(yrs)	Pathology	SeqID	BiopsyDate	TherapyDate	Pre-Therapy
LUAD	P07	Male	67	175	70	Never	Right-lung adenocarcinoma	AXB-6123-A1-20241204	2021-01-27	2021-11-07	Yes
	P08	Female	55	165	66	Never	Left-lung adenocarcinoma	AXB-2431-A1-20241204	2019-11-13	2020-03-01	Yes
	P09	Male	61	175	76	30	Left-lung adenocarcinoma	AXB-6976-A1-20241205	2023-03-09	2023-03-24	Yes
LUSC	P23	Male	67	176	63	40	Left-lung squamous cell carcinoma	AXB-7941-D1_SR	2018-03-16	2018-04-03	Yes
	P24	Male	71	171	55	50	Left-lung squamous cell carcinoma	AXB-5488-D1_SR	2019-10-30	2019-11-04	Yes
	P25	Female	66	156	46	Never	Left-lung squamous cell carcinoma	AXB-7437-D1_SR	2018-04-24	2018-06-15	Yes
