# Supplementary material for: Benchmarking cell-type-specific spatially variable gene detection methods
Source: Brief Bioinform. 2026 Apr 27;27(2):bbag190. doi: 10.1093/bib/bbag190 (PMC13112436; doi:10.1093/bib/bbag190)
Supplement: bbag190_Supplemental_Files [file bbag190_supplemental_files.zip › Table_S2_bbag190.XLSX]

## Sheet: slices
Table S2
Dataset	#Spot (Cell)	#Gene	Platform	Resolution	Species	Tissue	Evaluation section	Paired SC project	Sample used
MERFISH_hypothalamus	5600	134	MERFISH	cell	Mouse	hypothalamus	similarity;rotation	NA (with annotation)	Bregma=-0.24，Animal_ID=1
SeqFish+_cortex	913	10000	SeqFish+	cell	Mouse	brain	similarity;rotation;simulation;purmutation	NA (with annotation)	all
SeqFish+_mouse_OB	2043	10000	SeqFish+	spot	Mouse	olfactory bulb	similarity;rotation;simulation	NA (with annotation)	all
Slide-seq_tumor	1552	21902	Slide-seq	spot	Mouse	liver	similarity;rotation;simulation	SCP1663 (Single Cell Portal)	SpatialRNA_cropped_slideseq_tumor.rds.zip in SCP1663
Slide-seqV2_hippocampus	1776	5083	Slide-seqV2	spot	Mouse	hippocampus	similarity;rotation;simulation	SCP984 (Single Cell Portal)	Hippocampus_MappedDGEForR.csv in SCP984
Slide-seqV2_melanoma_GSM6025935_MBM05_rep1	2954	27854	Slide-seqV2	spot	Human	skin	simulation	GSE200218	GSM6025935
Slide-seqV2_melanoma_GSM6025936_MBM05_rep2	2990	29080	Slide-seqV2	spot	Human	skin	simulation	GSE200218	GSM6025936
Slide-seqV2_melanoma_GSM6025937_MBM05_rep3	2876	24992	Slide-seqV2	spot	Human	skin	simulation	GSE200218	GSM6025937
Slide-seqV2_melanoma_GSM6025938_MBM06	3016	29129	Slide-seqV2	spot	Human	skin	simulation	GSE200218	GSM6025938
Slide-seqV2_melanoma_GSM6025939_MBM07	3007	27648	Slide-seqV2	spot	Human	skin	simulation	GSE200218	GSM6025939
Slide-seqV2_melanoma_GSM6025940_MBM08	2977	28244	Slide-seqV2	spot	Human	skin	simulation	GSE200218	GSM6025940
Slide-seqV2_melanoma_GSM6025944_MBM13	2933	26681	Slide-seqV2	spot	Human	skin	similarity;case	GSE200218	GSM6025944
Slide-seqV2_melanoma_GSM6025949_ECM08	2975	27089	Slide-seqV2	spot	Human	skin	simulation	GSE200218	GSM6025949
Slide-seqV2_melanoma_GSM6025950_ECM10	2932	28763	Slide-seqV2	spot	Human	skin	simulation	GSE200218	GSM6025950
Slide-seqV2_mouseOB	1434	21354	Slide-seqV2	spot	Mouse	olfactory bulb	similarity;simulation	GSE108097	GSM5173925
ST_developmental_heart	1548	29438	ST	spot	Human	heart	similarity;rotation	https://data.mendeley.com/datasets/mbvhhf8m62/2	all
ST_PDAC	308	19738	ST	spot	Human	pancreas	similarity;simulation	GSE111672	GSM4100721
StereoSeq_CBMSTA_Macaque1_T110	2738	15269	StereoSeq	cell	Macaque	cerebellum	similarity;simulation	https://db.cngb.org/stomics/cbmsta	Macaque1_T110
StereoSeq_CBMSTA_Macaque1_T42	2893	15447	StereoSeq	cell	Macaque	cerebellum	similarity;simulation	https://db.cngb.org/stomics/cbmsta	Macaque1_T42
StereoSeq_CBMSTA_Marmoset1_T478	659	15858	StereoSeq	cell	Marmoset	cerebellum	similarity;simulation	https://db.cngb.org/stomics/cbmsta	Marmoset1_T478
StereoSeq_CBMSTA_Marmoset1_T514	2611	26103	StereoSeq	cell	Marmoset	cerebellum	similarity;simulation	https://db.cngb.org/stomics/cbmsta	Marmoset1_T514
StereoSeq_CBMSTA_Mouse1_T167	3010	21122	StereoSeq	cell	Mouse	cerebellum	similarity;rotation;simulation	https://db.cngb.org/stomics/cbmsta	Mouse1_T167
StereoSeq_CBMSTA_Mouse1_T169	2996	22093	StereoSeq	cell	Mouse	cerebellum	similarity;simulation	https://db.cngb.org/stomics/cbmsta	Mouse1_T169
StereoSeq_CBMSTA_Mouse1_T171	3117	21883	StereoSeq	cell	Mouse	cerebellum	similarity;simulation	https://db.cngb.org/stomics/cbmsta	Mouse1_T171
StereoSeq_CBMSTA_Mouse1_T176	3038	22064	StereoSeq	cell	Mouse	cerebellum	similarity;simulation	https://db.cngb.org/stomics/cbmsta	Mouse1_T176
StereoSeq_CBMSTA_Mouse1_T185	3098	22630	StereoSeq	cell	Mouse	cerebellum	similarity;simulation	https://db.cngb.org/stomics/cbmsta	Mouse1_T185
StereoSeq_CBMSTA_Mouse1_T189	2927	22765	StereoSeq	cell	Mouse	cerebellum	similarity;rotation;simulation	https://db.cngb.org/stomics/cbmsta	Mouse1_T189
StereoSeq_CBMSTA_Mouse2_T349	2961	21410	StereoSeq	cell	Mouse	cerebellum	similarity;rotation;simulation	https://db.cngb.org/stomics/cbmsta	Mouse2_T349
StereoSeq_MDESTA	1804	25870	StereoSeq	spot	Z. mays	cerebellum	similarity;simulation	https://db.cngb.org/stomics/mdesta	MaizeEar_rep3_Raw_bin50
StereoSeq_mosta_Dorsal_midbrain	2500	18833	StereoSeq	cell	Mouse	brain	simulation	https://db.cngb.org/stomics/mosta/	Dorsal_midbrain_cell_bin.h5ad
StereoSeq_mosta_E16.5_E1S3_whole_brain	2500	18743	StereoSeq	cell	Mouse	brain	simulation	https://db.cngb.org/stomics/mosta/	E16.5_E1S3_cell_bin_whole_brain.h5ad
Visium_bladder	1017	33538	Visium	spot	Human	bladder	similarity	GSE169379	GSE171351
Visium_intestine	1619	36601	Visium	spot	Human	intestine	similarity	GSE132465	Parent_Visium_Human_ColorectalCancer
Visium_liver	1790	31053	Visium	spot	Human	liver	similarity;simulation	E-MTAB-7407	GSM5093328
Visium_lymph_node	1657	1950	Visium	spot	Human	lymph_node	similarity	GSE188807	V1_Human_Lymph_Node
Visium_mousebrain	1501	31053	Visium	spot	Mouse	brain	similarity;rotation;simulation	E-MTAB-11115	Mouse Brain Serial Section 1 (Sagittal-Anterior)
Visium_pancreas	1626	32285	Visium	spot	Mouse	pancreas	similarity	GSE243466	GSM7818791
Visium_skin	666	17138	Visium	spot	Human	skin	similarity	GSE144236	GSM4284316
Visium_spleen	2772	32285	Visium	spot	Mouse	spleen	similarity;simulation	GSE109774	GSM6042726
Visium_tail	1266	44478	Visium	spot	X. laevis	tail	similarity	GSE245312	GSM7840725
VisiumHD_LUAD_2431	2607	18085	VisiumHD	cell	Human	lung	similarity;simulation;case	Human Lung Cell Atlas (HLCA)	AXB-2431-A1-20241204
VisiumHD_LUAD_6123	4534	18085	VisiumHD	cell	Human	lung	similarity;simulation;case	Human Lung Cell Atlas (HLCA)	AXB-6123-A1-20241204
VisiumHD_LUAD_6976	3502	18085	VisiumHD	cell	Human	lung	similarity;simulation;case	Human Lung Cell Atlas (HLCA)	AXB-6976-A1-20241205
VisiumHD_LUSC_5488	2958	18085	VisiumHD	cell	Human	lung	similarity;simulation;case	Human Lung Cell Atlas (HLCA)	AXB-5488-D1_SR
VisiumHD_LUSC_7437	2605	18085	VisiumHD	cell	Human	lung	similarity;simulation;case	Human Lung Cell Atlas (HLCA)	AXB-7437-D1_SR
VisiumHD_LUSC_7941	3554	18085	VisiumHD	cell	Human	lung	similarity;simulation;case	Human Lung Cell Atlas (HLCA)	AXB-7941-D1_SR
