# Supplementary material for: Benchmarking cell-type-specific spatially variable gene detection methods
Source: Brief Bioinform. 2026 Apr 27;27(2):bbag190. doi: 10.1093/bib/bbag190 (PMC13112436; doi:10.1093/bib/bbag190)
Supplement: bbag190_Supplemental_Files [file bbag190_supplemental_files.zip › Table_S3_bbag190.XLSX]

## Sheet: Table S3
Table S3
ID	Description	Adjusted p value	Method + Cell type	Rank
GO:0006096	glycolytic process	1.159e-05	Celina Tumor cells	1
GO:0046032	ADP catabolic process	1.159e-05	Celina Tumor cells	2
GO:0019364	pyridine nucleotide catabolic process	1.159e-05	Celina Tumor cells	3
GO:0009137	purine nucleoside diphosphate catabolic process	1.159e-05	Celina Tumor cells	4
GO:0009181	purine ribonucleoside diphosphate catabolic process	1.159e-05	Celina Tumor cells	5
GO:0072526	pyridine-containing compound catabolic process	1.159e-05	Celina Tumor cells	6
GO:0009191	ribonucleoside diphosphate catabolic process	1.159e-05	Celina Tumor cells	7
GO:0046031	ADP metabolic process	1.159e-05	Celina Tumor cells	8
GO:0009134	nucleoside diphosphate catabolic process	1.291e-05	Celina Tumor cells	9
GO:0009135	purine nucleoside diphosphate metabolic process	1.618e-05	Celina Tumor cells	10
GO:0009179	purine ribonucleoside diphosphate metabolic process	1.618e-05	Celina Tumor cells	11
GO:0006090	pyruvate metabolic process	2.238e-05	Celina Tumor cells	12
GO:0009185	ribonucleoside diphosphate metabolic process	2.238e-05	Celina Tumor cells	13
GO:0009154	purine ribonucleotide catabolic process	2.295e-05	Celina Tumor cells	14
GO:0031639	plasminogen activation	2.295e-05	Celina Tumor cells	15
GO:0009132	nucleoside diphosphate metabolic process	2.504e-05	Celina Tumor cells	16
GO:0009261	ribonucleotide catabolic process	2.574e-05	Celina Tumor cells	17
GO:0006195	purine nucleotide catabolic process	2.768e-05	Celina Tumor cells	18
GO:0046034	ATP metabolic process	2.768e-05	Celina Tumor cells	19
GO:0006091	generation of precursor metabolites and energy	3.81e-05	Celina Tumor cells	20
GO:0072523	purine-containing compound catabolic process	4.685e-05	Celina Tumor cells	21
GO:0009205	purine ribonucleoside triphosphate metabolic process	4.685e-05	Celina Tumor cells	22
GO:0009199	ribonucleoside triphosphate metabolic process	4.952e-05	Celina Tumor cells	23
GO:0009166	nucleotide catabolic process	4.952e-05	Celina Tumor cells	24
GO:0009144	purine nucleoside triphosphate metabolic process	4.952e-05	Celina Tumor cells	25
GO:0002181	cytoplasmic translation	5.469e-05	Celina Tumor cells	26
GO:0009141	nucleoside triphosphate metabolic process	6.248e-05	Celina Tumor cells	27
GO:0019362	pyridine nucleotide metabolic process	6.248e-05	Celina Tumor cells	28
GO:0046496	nicotinamide nucleotide metabolic process	6.248e-05	Celina Tumor cells	29
GO:0072524	pyridine-containing compound metabolic process	7.373e-05	Celina Tumor cells	30
GO:0016052	carbohydrate catabolic process	7.614e-05	Celina Tumor cells	31
GO:1901292	nucleoside phosphate catabolic process	8.38e-05	Celina Tumor cells	32
GO:0031638	zymogen activation	0.0002311	Celina Tumor cells	33
GO:0006735	NADH regeneration	0.0002311	Celina Tumor cells	34
GO:0061621	canonical glycolysis	0.0002311	Celina Tumor cells	35
GO:0061718	glucose catabolic process to pyruvate	0.0002311	Celina Tumor cells	36
ID	Description	Adjusted p value	Method + Cell type	Rank
GO:0006091	generation of precursor metabolites and energy	0.0007691	C-SIDE Tumor cells	1
GO:0031639	plasminogen activation	0.0007691	C-SIDE Tumor cells	2
GO:0006096	glycolytic process	0.0007691	C-SIDE Tumor cells	3
GO:0046032	ADP catabolic process	0.0007691	C-SIDE Tumor cells	4
GO:0019364	pyridine nucleotide catabolic process	0.0007691	C-SIDE Tumor cells	5
GO:0009137	purine nucleoside diphosphate catabolic process	0.0007691	C-SIDE Tumor cells	6
GO:0009181	purine ribonucleoside diphosphate catabolic process	0.0007691	C-SIDE Tumor cells	7
GO:0072526	pyridine-containing compound catabolic process	0.0007691	C-SIDE Tumor cells	8
GO:0009191	ribonucleoside diphosphate catabolic process	0.0007691	C-SIDE Tumor cells	9
GO:0046031	ADP metabolic process	0.0007691	C-SIDE Tumor cells	10
GO:0009134	nucleoside diphosphate catabolic process	0.0008122	C-SIDE Tumor cells	11
GO:0009135	purine nucleoside diphosphate metabolic process	0.000912	C-SIDE Tumor cells	12
GO:0009179	purine ribonucleoside diphosphate metabolic process	0.000912	C-SIDE Tumor cells	13
GO:0006090	pyruvate metabolic process	0.001096	C-SIDE Tumor cells	14
GO:0009185	ribonucleoside diphosphate metabolic process	0.001096	C-SIDE Tumor cells	15
GO:0009154	purine ribonucleotide catabolic process	0.001127	C-SIDE Tumor cells	16
GO:0009132	nucleoside diphosphate metabolic process	0.001196	C-SIDE Tumor cells	17
GO:0009261	ribonucleotide catabolic process	0.001198	C-SIDE Tumor cells	18
GO:0006195	purine nucleotide catabolic process	0.001237	C-SIDE Tumor cells	19
GO:0072523	purine-containing compound catabolic process	0.001853	C-SIDE Tumor cells	20
GO:0009166	nucleotide catabolic process	0.002047	C-SIDE Tumor cells	21
GO:0002181	cytoplasmic translation	0.002109	C-SIDE Tumor cells	22
GO:0031638	zymogen activation	0.002109	C-SIDE Tumor cells	23
GO:0019362	pyridine nucleotide metabolic process	0.002191	C-SIDE Tumor cells	24
GO:0046496	nicotinamide nucleotide metabolic process	0.002191	C-SIDE Tumor cells	25
GO:0048023	positive regulation of melanin biosynthetic process	0.002191	C-SIDE Tumor cells	26
GO:1900378	positive regulation of secondary metabolite biosynthetic process	0.002191	C-SIDE Tumor cells	27
GO:1904667	negative regulation of ubiquitin protein ligase activity	0.002191	C-SIDE Tumor cells	28
GO:0072524	pyridine-containing compound metabolic process	0.002191	C-SIDE Tumor cells	29
GO:0016052	carbohydrate catabolic process	0.002212	C-SIDE Tumor cells	30
GO:1901292	nucleoside phosphate catabolic process	0.002331	C-SIDE Tumor cells	31
GO:0046034	ATP metabolic process	0.004681	C-SIDE Tumor cells	32
GO:0043455	regulation of secondary metabolic process	0.004681	C-SIDE Tumor cells	33
GO:0048021	regulation of melanin biosynthetic process	0.004681	C-SIDE Tumor cells	34
GO:0051444	negative regulation of ubiquitin-protein transferase activity	0.004681	C-SIDE Tumor cells	35
GO:1900376	regulation of secondary metabolite biosynthetic process	0.004681	C-SIDE Tumor cells	36
GO:0050821	protein stabilization	0.005022	C-SIDE Tumor cells	37
GO:0000027	ribosomal large subunit assembly	0.005022	C-SIDE Tumor cells	38
GO:0046434	organophosphate catabolic process	0.005108	C-SIDE Tumor cells	39
GO:0006735	NADH regeneration	0.005108	C-SIDE Tumor cells	40
GO:0061621	canonical glycolysis	0.005108	C-SIDE Tumor cells	41
ID	Description	Adjusted p value	Method + Cell type	Rank
GO:0042438	melanin biosynthetic process	0.0009546	STANCE Tumor cells	1
GO:0006582	melanin metabolic process	0.0009546	STANCE Tumor cells	2
GO:0044550	secondary metabolite biosynthetic process	0.0009546	STANCE Tumor cells	3
GO:0043473	pigmentation	0.001595	STANCE Tumor cells	4
GO:0048066	developmental pigmentation	0.003327	STANCE Tumor cells	5
GO:0046189	phenol-containing compound biosynthetic process	0.003327	STANCE Tumor cells	6
GO:0046148	pigment biosynthetic process	0.004371	STANCE Tumor cells	7
GO:0019748	secondary metabolic process	0.004371	STANCE Tumor cells	8
GO:0048023	positive regulation of melanin biosynthetic process	0.00496	STANCE Tumor cells	9
GO:1900378	positive regulation of secondary metabolite biosynthetic process	0.00496	STANCE Tumor cells	10
GO:0042440	pigment metabolic process	0.007503	STANCE Tumor cells	11
GO:0043455	regulation of secondary metabolic process	0.007503	STANCE Tumor cells	12
GO:0048021	regulation of melanin biosynthetic process	0.007503	STANCE Tumor cells	13
GO:1900376	regulation of secondary metabolite biosynthetic process	0.007503	STANCE Tumor cells	14
GO:0006091	generation of precursor metabolites and energy	0.007503	STANCE Tumor cells	15
GO:0009205	purine ribonucleoside triphosphate metabolic process	0.007503	STANCE Tumor cells	16
GO:0006096	glycolytic process	0.007503	STANCE Tumor cells	17
GO:0046032	ADP catabolic process	0.007503	STANCE Tumor cells	18
GO:0009144	purine nucleoside triphosphate metabolic process	0.007503	STANCE Tumor cells	19
GO:0009199	ribonucleoside triphosphate metabolic process	0.007503	STANCE Tumor cells	20
GO:0019364	pyridine nucleotide catabolic process	0.007503	STANCE Tumor cells	21
GO:0009137	purine nucleoside diphosphate catabolic process	0.007503	STANCE Tumor cells	22
GO:0009181	purine ribonucleoside diphosphate catabolic process	0.007503	STANCE Tumor cells	23
GO:0072526	pyridine-containing compound catabolic process	0.007503	STANCE Tumor cells	24
GO:0009191	ribonucleoside diphosphate catabolic process	0.007503	STANCE Tumor cells	25
GO:0046031	ADP metabolic process	0.007503	STANCE Tumor cells	26
GO:0009141	nucleoside triphosphate metabolic process	0.007572	STANCE Tumor cells	27
GO:0009134	nucleoside diphosphate catabolic process	0.007572	STANCE Tumor cells	28
GO:0018958	phenol-containing compound metabolic process	0.008658	STANCE Tumor cells	29
GO:0009135	purine nucleoside diphosphate metabolic process	0.008658	STANCE Tumor cells	30
GO:0009179	purine ribonucleoside diphosphate metabolic process	0.008658	STANCE Tumor cells	31
GO:0030318	melanocyte differentiation	0.009417	STANCE Tumor cells	32
GO:0006090	pyruvate metabolic process	0.01028	STANCE Tumor cells	33
GO:0009185	ribonucleoside diphosphate metabolic process	0.01028	STANCE Tumor cells	34
GO:0009154	purine ribonucleotide catabolic process	0.01045	STANCE Tumor cells	35
GO:0036010	protein localization to endosome	0.01062	STANCE Tumor cells	36
GO:0009132	nucleoside diphosphate metabolic process	0.0108	STANCE Tumor cells	37
GO:0009261	ribonucleotide catabolic process	0.01098	STANCE Tumor cells	38
GO:0002052	positive regulation of neuroblast proliferation	0.01112	STANCE Tumor cells	39
GO:0006195	purine nucleotide catabolic process	0.01112	STANCE Tumor cells	40
GO:0009150	purine ribonucleotide metabolic process	0.0125	STANCE Tumor cells	41
GO:0072523	purine-containing compound catabolic process	0.01466	STANCE Tumor cells	42
GO:0009259	ribonucleotide metabolic process	0.01466	STANCE Tumor cells	43
GO:0050931	pigment cell differentiation	0.01466	STANCE Tumor cells	44
GO:0002021	response to dietary excess	0.01478	STANCE Tumor cells	45
GO:0019693	ribose phosphate metabolic process	0.01478	STANCE Tumor cells	46
GO:0009166	nucleotide catabolic process	0.01478	STANCE Tumor cells	47
GO:0032438	melanosome organization	0.01669	STANCE Tumor cells	48
GO:0048753	pigment granule organization	0.01719	STANCE Tumor cells	49
GO:0016052	carbohydrate catabolic process	0.01813	STANCE Tumor cells	50
GO:0019362	pyridine nucleotide metabolic process	0.01813	STANCE Tumor cells	51
GO:0046496	nicotinamide nucleotide metabolic process	0.01813	STANCE Tumor cells	52
GO:0007595	lactation	0.01837	STANCE Tumor cells	53
GO:1901292	nucleoside phosphate catabolic process	0.0186	STANCE Tumor cells	54
GO:0072524	pyridine-containing compound metabolic process	0.01903	STANCE Tumor cells	55
GO:1902692	regulation of neuroblast proliferation	0.01903	STANCE Tumor cells	56
GO:0061028	establishment of endothelial barrier	0.02215	STANCE Tumor cells	57
GO:0006163	purine nucleotide metabolic process	0.02218	STANCE Tumor cells	58
GO:0042311	vasodilation	0.02408	STANCE Tumor cells	59
GO:2000179	positive regulation of neural precursor cell proliferation	0.02459	STANCE Tumor cells	60
GO:0043123	positive regulation of canonical NF-kappaB signal transduction	0.02541	STANCE Tumor cells	61
GO:0002064	epithelial cell development	0.02741	STANCE Tumor cells	62
GO:0001541	ovarian follicle development	0.02975	STANCE Tumor cells	63
GO:0046034	ATP metabolic process	0.02975	STANCE Tumor cells	64
GO:0033059	cellular pigmentation	0.031	STANCE Tumor cells	65
GO:0051893	regulation of focal adhesion assembly	0.031	STANCE Tumor cells	66
GO:0090109	regulation of cell-substrate junction assembly	0.031	STANCE Tumor cells	67
GO:0046434	organophosphate catabolic process	0.03236	STANCE Tumor cells	68
GO:0001885	endothelial cell development	0.033	STANCE Tumor cells	69
GO:0150116	regulation of cell-substrate junction organization	0.0345	STANCE Tumor cells	70
GO:1901136	carbohydrate derivative catabolic process	0.03716	STANCE Tumor cells	71
GO:0007405	neuroblast proliferation	0.03961	STANCE Tumor cells	72
GO:0051145	smooth muscle cell differentiation	0.04441	STANCE Tumor cells	73
GO:0097009	energy homeostasis	0.0494	STANCE Tumor cells	74
GO:0048041	focal adhesion assembly	0.04988	STANCE Tumor cells	75
GO:0043122	regulation of canonical NF-kappaB signal transduction	0.05304	STANCE Tumor cells	76
GO:2000243	positive regulation of reproductive process	0.05433	STANCE Tumor cells	77
GO:2000177	regulation of neural precursor cell proliferation	0.05598	STANCE Tumor cells	78
GO:0007589	body fluid secretion	0.05856	STANCE Tumor cells	79
GO:0007249	canonical NF-kappaB signal transduction	0.05856	STANCE Tumor cells	80
GO:0007044	cell-substrate junction assembly	0.05856	STANCE Tumor cells	81
GO:0071346	cellular response to type II interferon	0.06022	STANCE Tumor cells	82
GO:0001822	kidney development	0.0607	STANCE Tumor cells	83
GO:0150115	cell-substrate junction organization	0.06475	STANCE Tumor cells	84
GO:0072001	renal system development	0.065	STANCE Tumor cells	85
GO:0008585	female gonad development	0.06687	STANCE Tumor cells	86
GO:0046545	development of primary female sexual characteristics	0.07101	STANCE Tumor cells	87
GO:0009206	purine ribonucleoside triphosphate biosynthetic process	0.07145	STANCE Tumor cells	88
GO:0009145	purine nucleoside triphosphate biosynthetic process	0.07188	STANCE Tumor cells	89
GO:0009201	ribonucleoside triphosphate biosynthetic process	0.07734	STANCE Tumor cells	90
GO:0034341	response to type II interferon	0.08161	STANCE Tumor cells	91
GO:0045446	endothelial cell differentiation	0.08236	STANCE Tumor cells	92
GO:0072009	nephron epithelium development	0.08236	STANCE Tumor cells	93
GO:0001952	regulation of cell-matrix adhesion	0.08236	STANCE Tumor cells	94
GO:0009142	nucleoside triphosphate biosynthetic process	0.08236	STANCE Tumor cells	95
GO:0046660	female sex differentiation	0.08236	STANCE Tumor cells	96
GO:0050878	regulation of body fluid levels	0.08461	STANCE Tumor cells	97
GO:0050900	leukocyte migration	0.08572	STANCE Tumor cells	98
GO:0021782	glial cell development	0.08572	STANCE Tumor cells	99
GO:0030879	mammary gland development	0.08572	STANCE Tumor cells	100
GO:0050678	regulation of epithelial cell proliferation	0.08572	STANCE Tumor cells	101
GO:0007200	phospholipase C-activating G protein-coupled receptor signaling pathway	0.08572	STANCE Tumor cells	102
GO:0006228	UTP biosynthetic process	0.08572	STANCE Tumor cells	103
GO:0044854	plasma membrane raft assembly	0.08572	STANCE Tumor cells	104
GO:0060947	cardiac vascular smooth muscle cell differentiation	0.08572	STANCE Tumor cells	105
GO:0097017	renal protein absorption	0.08572	STANCE Tumor cells	106
GO:1900038	negative regulation of cellular response to hypoxia	0.08572	STANCE Tumor cells	107
GO:1900748	positive regulation of vascular endothelial growth factor signaling pathway	0.08572	STANCE Tumor cells	108
GO:1902224	ketone body metabolic process	0.08572	STANCE Tumor cells	109
GO:1902965	regulation of protein localization to early endosome	0.08572	STANCE Tumor cells	110
GO:1902966	positive regulation of protein localization to early endosome	0.08572	STANCE Tumor cells	111
GO:1904383	response to sodium phosphate	0.08572	STANCE Tumor cells	112
GO:0042692	muscle cell differentiation	0.08572	STANCE Tumor cells	113
GO:0003158	endothelium development	0.08572	STANCE Tumor cells	114
GO:0030162	regulation of proteolysis	0.08572	STANCE Tumor cells	115
GO:0001660	fever generation	0.08572	STANCE Tumor cells	116
GO:0006183	GTP biosynthetic process	0.08572	STANCE Tumor cells	117
GO:0045602	negative regulation of endothelial cell differentiation	0.08572	STANCE Tumor cells	118
GO:0060020	Bergmann glial cell differentiation	0.08572	STANCE Tumor cells	119
GO:0060346	bone trabecula formation	0.08572	STANCE Tumor cells	120
GO:0072584	caveolin-mediated endocytosis	0.08572	STANCE Tumor cells	121
GO:2000048	negative regulation of cell-cell adhesion mediated by cadherin	0.08572	STANCE Tumor cells	122
GO:2001171	positive regulation of ATP biosynthetic process	0.08572	STANCE Tumor cells	123
GO:0072073	kidney epithelium development	0.08572	STANCE Tumor cells	124
GO:0035296	regulation of tube diameter	0.08572	STANCE Tumor cells	125
GO:0062013	positive regulation of small molecule metabolic process	0.08572	STANCE Tumor cells	126
GO:0071456	cellular response to hypoxia	0.08572	STANCE Tumor cells	127
GO:0097746	blood vessel diameter maintenance	0.08572	STANCE Tumor cells	128
GO:0009152	purine ribonucleotide biosynthetic process	0.08572	STANCE Tumor cells	129
GO:0035150	regulation of tube size	0.08572	STANCE Tumor cells	130
GO:0002551	mast cell chemotaxis	0.08572	STANCE Tumor cells	131
GO:0007194	negative regulation of adenylate cyclase activity	0.08572	STANCE Tumor cells	132
GO:0007494	midgut development	0.08572	STANCE Tumor cells	133
GO:0032096	negative regulation of response to food	0.08572	STANCE Tumor cells	134
GO:0032099	negative regulation of appetite	0.08572	STANCE Tumor cells	135
GO:0032108	negative regulation of response to nutrient levels	0.08572	STANCE Tumor cells	136
GO:0035812	renal sodium excretion	0.08572	STANCE Tumor cells	137
GO:0046051	UTP metabolic process	0.08572	STANCE Tumor cells	138
GO:0048484	enteric nervous system development	0.08572	STANCE Tumor cells	139
GO:0086100	endothelin receptor signaling pathway	0.08572	STANCE Tumor cells	140
GO:0097084	vascular associated smooth muscle cell development	0.08572	STANCE Tumor cells	141
GO:0110075	regulation of ferroptosis	0.08572	STANCE Tumor cells	142
GO:1902946	protein localization to early endosome	0.08572	STANCE Tumor cells	143
GO:2000009	negative regulation of protein localization to cell surface	0.08572	STANCE Tumor cells	144
GO:0061351	neural precursor cell proliferation	0.08572	STANCE Tumor cells	145
GO:0072006	nephron development	0.08572	STANCE Tumor cells	146
GO:0036294	cellular response to decreased oxygen levels	0.08572	STANCE Tumor cells	147
GO:0031650	regulation of heat generation	0.08572	STANCE Tumor cells	148
GO:0032341	aldosterone metabolic process	0.08572	STANCE Tumor cells	149
GO:0035810	positive regulation of urine volume	0.08572	STANCE Tumor cells	150
GO:0040015	negative regulation of multicellular organism growth	0.08572	STANCE Tumor cells	151
GO:0042045	epithelial fluid transport	0.08572	STANCE Tumor cells	152
GO:0051610	serotonin uptake	0.08572	STANCE Tumor cells	153
GO:0070294	renal sodium ion absorption	0.08572	STANCE Tumor cells	154
GO:0097475	motor neuron migration	0.08572	STANCE Tumor cells	155
GO:0097707	ferroptosis	0.08572	STANCE Tumor cells	156
GO:1905668	positive regulation of protein localization to endosome	0.08572	STANCE Tumor cells	157
GO:0001765	membrane raft assembly	0.08618	STANCE Tumor cells	158
GO:0006241	CTP biosynthetic process	0.08618	STANCE Tumor cells	159
GO:0008212	mineralocorticoid metabolic process	0.08618	STANCE Tumor cells	160
GO:0030810	positive regulation of nucleotide biosynthetic process	0.08618	STANCE Tumor cells	161
GO:0044857	plasma membrane raft organization	0.08618	STANCE Tumor cells	162
GO:0061430	bone trabecula morphogenesis	0.08618	STANCE Tumor cells	163
GO:0070307	lens fiber cell development	0.08618	STANCE Tumor cells	164
GO:0071679	commissural neuron axon guidance	0.08618	STANCE Tumor cells	165
GO:1900373	positive regulation of purine nucleotide biosynthetic process	0.08618	STANCE Tumor cells	166
GO:1905666	regulation of protein localization to endosome	0.08618	STANCE Tumor cells	167
GO:0009260	ribonucleotide biosynthetic process	0.08618	STANCE Tumor cells	168
GO:0071897	DNA biosynthetic process	0.08618	STANCE Tumor cells	169
GO:0050673	epithelial cell proliferation	0.08618	STANCE Tumor cells	170
GO:0007216	G protein-coupled glutamate receptor signaling pathway	0.08618	STANCE Tumor cells	171
GO:0009209	pyrimidine ribonucleoside triphosphate biosynthetic process	0.08618	STANCE Tumor cells	172
GO:0017014	protein nitrosylation	0.08618	STANCE Tumor cells	173
GO:0018119	peptidyl-cysteine S-nitrosylation	0.08618	STANCE Tumor cells	174
GO:0035860	glial cell-derived neurotrophic factor receptor signaling pathway	0.08618	STANCE Tumor cells	175
GO:0050930	induction of positive chemotaxis	0.08618	STANCE Tumor cells	176
GO:0055057	neuroblast division	0.08618	STANCE Tumor cells	177
GO:0097531	mast cell migration	0.08618	STANCE Tumor cells	178
GO:1901741	positive regulation of myoblast fusion	0.08618	STANCE Tumor cells	179
GO:2001028	positive regulation of endothelial cell chemotaxis	0.08618	STANCE Tumor cells	180
GO:0071453	cellular response to oxygen levels	0.08641	STANCE Tumor cells	181
GO:0043434	response to peptide hormone	0.08641	STANCE Tumor cells	182
GO:0046390	ribose phosphate biosynthetic process	0.08657	STANCE Tumor cells	183
GO:0001659	temperature homeostasis	0.08704	STANCE Tumor cells	184
GO:0003096	renal sodium ion transport	0.08704	STANCE Tumor cells	185
GO:0046036	CTP metabolic process	0.08704	STANCE Tumor cells	186
GO:0046321	positive regulation of fatty acid oxidation	0.08704	STANCE Tumor cells	187
GO:0046459	short-chain fatty acid metabolic process	0.08704	STANCE Tumor cells	188
GO:0051350	negative regulation of lyase activity	0.08704	STANCE Tumor cells	189
GO:0060841	venous blood vessel development	0.08704	STANCE Tumor cells	190
GO:0051897	positive regulation of phosphatidylinositol 3-kinase/protein kinase B signal transduction	0.0887	STANCE Tumor cells	191
GO:0006570	tyrosine metabolic process	0.0887	STANCE Tumor cells	192
GO:0030202	heparin proteoglycan metabolic process	0.0887	STANCE Tumor cells	193
GO:0032095	regulation of response to food	0.0887	STANCE Tumor cells	194
GO:0048841	regulation of axon extension involved in axon guidance	0.0887	STANCE Tumor cells	195
GO:0051382	kinetochore assembly	0.0887	STANCE Tumor cells	196
GO:1901550	regulation of endothelial cell development	0.0887	STANCE Tumor cells	197
GO:1903140	regulation of establishment of endothelial barrier	0.0887	STANCE Tumor cells	198
GO:0006006	glucose metabolic process	0.08935	STANCE Tumor cells	199
GO:0001991	regulation of systemic arterial blood pressure by circulatory renin-angiotensin	0.08935	STANCE Tumor cells	200
GO:0006089	lactate metabolic process	0.08935	STANCE Tumor cells	201
GO:0009208	pyrimidine ribonucleoside triphosphate metabolic process	0.08935	STANCE Tumor cells	202
GO:0010755	regulation of plasminogen activation	0.08935	STANCE Tumor cells	203
GO:0031649	heat generation	0.08935	STANCE Tumor cells	204
GO:0043117	positive regulation of vascular permeability	0.08935	STANCE Tumor cells	205
GO:0090190	positive regulation of branching involved in ureteric bud morphogenesis	0.08935	STANCE Tumor cells	206
GO:1901163	regulation of trophoblast cell migration	0.08935	STANCE Tumor cells	207
GO:2001169	regulation of ATP biosynthetic process	0.08935	STANCE Tumor cells	208
GO:0006164	purine nucleotide biosynthetic process	0.09048	STANCE Tumor cells	209
GO:0007620	copulation	0.09048	STANCE Tumor cells	210
GO:0009148	pyrimidine nucleoside triphosphate biosynthetic process	0.09048	STANCE Tumor cells	211
GO:0060977	coronary vasculature morphogenesis	0.09048	STANCE Tumor cells	212
GO:0061450	trophoblast cell migration	0.09048	STANCE Tumor cells	213
GO:0061621	canonical glycolysis	0.09048	STANCE Tumor cells	214
GO:0061718	glucose catabolic process to pyruvate	0.09048	STANCE Tumor cells	215
ID	Description	Adjusted p value	Method + Cell type	Rank
GO:0051851	modulation by host of symbiont process	0.03386	CTSV Tumor cells	1
GO:0051702	biological process involved in interaction with symbiont	0.03386	CTSV Tumor cells	2
GO:0044403	biological process involved in symbiotic interaction	0.04427	CTSV Tumor cells	3
GO:0007517	muscle organ development	0.04427	CTSV Tumor cells	4
GO:0009615	response to virus	0.04427	CTSV Tumor cells	5
